# Supplementary material for: Fecal carriage of vanB antibiotic resistance gene affects adipose tissue function under vancomycin use
Source: Gut Microbes. 2022 Jun 13;14(1):2083905. doi: 10.1080/19490976.2022.2083905 (PMC9196849; doi:10.1080/19490976.2022.2083905)
Supplement: Supplemental Material [file KGMI_A_2083905_SM0269.zip › Supplementary Tables.xlsx]

## Sheet: Suppl. Table 1
Supplementary Table 1: Baseline tissue-specific (peripheral (RD), hepatic (EGP suppression) and adipose tissue (FFA suppression)) insulin sensitivity of the vancomycin-treated subgroup (n=19), split based on vanB presence at baseline.
Baseline vancomycin-treated	vanB0			vanB1			n
	Mean	SEM		Mean	SEM	p-value	vanB0	vanB1
RD (µmol/kg/min)	18.4	2.30		26.3	2.95	0.027*	10	9
EGP suppression (%)	34.9	4.54		40.0	3.26	0.310	9	9
FFA suppression (%)	33.9	5.78		50.6	5.70	0.072	10	9
Independent t test or Mann-Whitney U test were used to analyze differences between groups. vanB-negative at baseline (vanB0); vanB-positive at baseline (vanB1); Rate of disappearance of glucose (RD); insulin stimulated suppression of endogenous glucose production (EGP suppression); insulin stimulated suppression of free fatty acid release (FFA suppression).

## Sheet: Suppl. Table 2
Supplementary Table 2: Abdominal subcutaneous adipose tissue gene expression: all 146 significantly enriched pathways after vancomycin treatment in the vanB-negative (vanB0) group (n=5).
NAME	NES	FDR q-val
ASSEMBLY.OF.COLLAGEN.FIBRILS.AND.OTHER.MULTIMERIC.STRUCTURES	2.31	0.001
COLLAGEN.FORMATION	2.31	<0.001
COLLAGEN.BIOSYNTHESIS.AND.MODIFYING.ENZYMES	2.17	0.004
WP1902.RESPIRATORY.ELECTRON.TRANSPORT.ATP.SYNTHESIS.BY.CHEMIOSMOTIC.COUPLING.AND.HEAT.PRODUCTION.BY.UNCOUPLING.PROTEINS.	2.17	0.003
EXTRACELLULAR.MATRIX.ORGANIZATION	2.13	0.005
WP2798.ASSEMBLY.OF.COLLAGEN.FIBRILS.AND.OTHER.MULTIMERIC.STRUCTURES	2.12	0.005
THE.CITRIC.ACID.TCA.CYCLE.AND.RESPIRATORY.ELECTRON.TRANSPORT	2.10	0.005
A.TETRASACCHARIDE.LINKER.SEQUENCE.IS.REQUIRED.FOR.GAG.SYNTHESIS	2.04	0.01
PPARA_TARGETS	2.03	0.011
KEGG_PPAR.SIGNALING.PATHWAY	2.02	0.011
RESPIRATORY.ELECTRON.TRANSPORT	2.02	0.01
WP716.VITAMIN.A.AND.CAROTENOID.METABOLISM	1.98	0.017
WP2725.COLLAGEN.BIOSYNTHESIS.AND.MODIFYING.ENZYMES	1.98	0.015
KEGG_VALINE.LEUCINE.AND.ISOLEUCINE.DEGRADATION	1.98	0.014
RESPIRATORY.ELECTRON.TRANSPORT.ATP.SYNTHESIS.BY.CHEMIOSMOTIC.COUPLING.AND.HEAT.PRODUCTION.BY.UNCOUPLING.PROTEINS.	1.97	0.014
PKB.MEDIATED.EVENTS	1.96	0.017
KEGG_LYSINE.DEGRADATION	1.95	0.017
LAMININ.INTERACTIONS	1.95	0.017
RNA.POLYMERASE.III.TRANSCRIPTION.TERMINATION	1.95	0.016
PI3K.CASCADE	1.94	0.017
DEGRADATION.OF.THE.EXTRACELLULAR.MATRIX	1.93	0.018
HS.GAG.DEGRADATION	1.93	0.018
WP111.ELECTRON.TRANSPORT.CHAIN	1.92	0.019
ELASTIC.FIBRE.FORMATION	1.92	0.019
MTOR.SIGNALLING	1.91	0.019
SCAVENGING.BY.CLASS.A.RECEPTORS	1.91	0.018
MOLECULES.ASSOCIATED.WITH.ELASTIC.FIBRES	1.88	0.025
ECM.PROTEOGLYCANS	1.88	0.025
RNA.POLYMERASE.III.ABORTIVE.AND.RETRACTIVE.INITIATION	1.86	0.030
HS.GAG.BIOSYNTHESIS	1.85	0.032
KEGG_PHENYLALANINE.METABOLISM	1.85	0.032
NRF2_TARGETS	1.85	0.032
RNA.POLYMERASE.III.TRANSCRIPTION	1.84	0.031
WP2703.EXTRACELLULAR.MATRIX.ORGANIZATION	1.84	0.031
WP1916.SIGNALING.BY.PDGF	1.83	0.033
KEGG_AMPK.SIGNALING.PATHWAY	1.83	0.033
WP2784.BINDING.AND.UPTAKE.OF.LIGANDS.BY.SCAVENGER.RECEPTORS	1.83	0.032
NEGATIVE.REGULATION.OF.TCF.DEPENDENT.SIGNALING.BY.WNT.LIGAND.ANTAGONISTS	1.82	0.035
GLUTATHIONE.CONJUGATION	1.81	0.037
KEGG_ECM.RECEPTOR.INTERACTION	1.81	0.037
WP2776.VISUAL.PHOTOTRANSDUCTION	1.81	0.036
ACTIVATION.OF.MATRIX.METALLOPROTEINASES	1.81	0.038
WP2677.SIGNALING.BY.TYPE.1.INSULIN.LIKE.GROWTH.FACTOR.1.RECEPTOR.IGF1R.	1.80	0.038
KEGG_FATTY.ACID.DEGRADATION	1.80	0.037
WP623.OXIDATIVE.PHOSPHORYLATION	1.79	0.040
BIOC_INTRINSICPATHWAY	1.77	0.050
KEGG_GLYCINE.SERINE.AND.THREONINE.METABOLISM	1.77	0.050
WP545.COMPLEMENT.ACTIVATION.CLASSICAL.PATHWAY	1.76	0.050
WP244.ALPHA.6.BETA.4.SIGNALING.PATHWAY	1.75	0.055
NON.INTEGRIN.MEMBRANE.ECM.INTERACTIONS	1.75	0.055
HEPARAN.SULFATE.HEPARIN.HS.GAG.METABOLISM	1.74	0.059
DEFECTIVE.HLCS.CAUSES.MULTIPLE.CARBOXYLASE.DEFICIENCY	1.74	0.059
DEFECTIVE.CD320.CAUSES.METHYLMALONIC.ACIDURIA	1.74	0.060
DEFECTIVE.MMAB.CAUSES.METHYLMALONIC.ACIDURIA.TYPE.CBLB	1.74	0.059
MPS.IV.MORQUIO.SYNDROME.B	1.74	0.058
DEFECTIVE.MTRR.CAUSES.METHYLMALONIC.ACIDURIA.AND.HOMOCYSTINURIA.TYPE.CBLE	1.74	0.057
KEGG_PROPANOATE.METABOLISM	1.74	0.056
MPS.IIIB.SANFILIPPO.SYNDROME.B	.173	0.056
MPS.I.HURLER.SYNDROME	1.73	0.055
DEFECTIVE.MUT.CAUSES.METHYLMALONIC.ACIDURIA.MUT.TYPE	1.73	0.054
DEFECTS.IN.BIOTIN.BTN.METABOLISM	1.73	0.054
GLYCOSAMINOGLYCAN.METABOLISM	1.73	0.053
DISEASES.OF.GLYCOSYLATION	1.73	0.052
DEFECTIVE.PAPSS2.CAUSES.SEMD.PA	1.73	0.052
MPS.II.HUNTER.SYNDROME	1.73	0.051
DEFECTIVE.CHST3.CAUSES.SEDCJD	1.73	0.050
INSULIN.RECEPTOR.SIGNALLING.CASCADE	1.73	0.049
WP2666.ELASTIC.FIBRE.FORMATION	1.73	0.049
DEFECTIVE.TCN2.CAUSES.HEREDITARY.MEGALOBLASTIC.ANEMIA	1.73	0.048
WP1913.SIGNALING.BY.INSULIN.RECEPTOR	1.73	0.048
WP1857.METABOLISM.OF.WATER.SOLUBLE.VITAMINS.AND.COFACTORS	1.73	0.047
DEFECTIVE.SLC26A2.CAUSES.CHONDRODYSPLASIAS	1.73	0.046
MPS.VI.MAROTEAUX.LAMY.SYNDROME	1.73	0.046
DEFECTIVE.LMBRD1.CAUSES.METHYLMALONIC.ACIDURIA.AND.HOMOCYSTINURIA.TYPE.CBLF	1.73	0.045
METABOLISM.OF.VITAMINS.AND.COFACTORS	1.73	0.045
DEFECTIVE.AMN.CAUSES.HEREDITARY.MEGALOBLASTIC.ANEMIA.1	1.73	0.044
MPS.IIIA.SANFILIPPO.SYNDROME.A	1.73	0.044
MUCOPOLYSACCHARIDOSES	1.73	0.043
DEFECTIVE.B4GALT7.CAUSES.EDS.PROGEROID.TYPE	1.73	0.043
DEFECTS.IN.COBALAMIN.B12.METABOLISM	1.73	0.042
METABOLISM.OF.WATER.SOLUBLE.VITAMINS.AND.COFACTORS	1.73	0.042
MPS.IIID.SANFILIPPO.SYNDROME.D	1.73	0.041
DEFECTIVE.MMACHC.CAUSES.METHYLMALONIC.ACIDURIA.AND.HOMOCYSTINURIA.TYPE.CBLC	1.73	0.041
MPS.IV.MORQUIO.SYNDROME.A	1.73	0.040
DEFECTIVE.CUBN.CAUSES.HEREDITARY.MEGALOBLASTIC.ANEMIA.1	1.73	0.040
DEFECTIVE.EXT2.CAUSES.EXOSTOSES.2	1.73	0.040
DEFECTIVE.B4GALT1.CAUSES.B4GALT1.CDG.CDG.2D.	1.73	0.039
DEFECTIVE.CHST6.CAUSES.MCDC1	1.73	0.039
DEFECTIVE.GIF.CAUSES.INTRINSIC.FACTOR.DEFICIENCY	1.73	0.038
DEFECTIVE.EXT1.CAUSES.EXOSTOSES.1.TRPS2.AND.CHDS	1.73	0.038
WP2369.HISTONE.MODIFICATIONS	1.73	0.038
DISEASES.ASSOCIATED.WITH.GLYCOSAMINOGLYCAN.METABOLISM	1.73	0.038
DEFECTIVE.CHST14.CAUSES.EDS.MUSCULOCONTRACTURAL.TYPE	1.73	0.037
MPS.IX.NATOWICZ.SYNDROME	1.73	0.037
DEFECTIVE.MMADHC.CAUSES.METHYLMALONIC.ACIDURIA.AND.HOMOCYSTINURIA.TYPE.CBLD	1.73	0.036
DEFECTS.IN.VITAMIN.AND.COFACTOR.METABOLISM	1.73	0.036
DEFECTIVE.CHSY1.CAUSES.TPBS	1.73	0.036
MPS.VII.SLY.SYNDROME	1.73	0.036
DEFECTIVE.MTR.CAUSES.METHYLMALONIC.ACIDURIA.AND.HOMOCYSTINURIA.TYPE.CBLG	1.73	0.035
DEFECTIVE.MMAA.CAUSES.METHYLMALONIC.ACIDURIA.TYPE.CBLA	1.73	0.035
REGULATION.OF.FZD.BY.UBIQUITINATION	1.72	0.035
DEFECTIVE.B3GAT3.CAUSES.JDSSDHD	1.72	0.035
DEFECTIVE.BTD.CAUSES.BIOTIDINASE.DEFICIENCY	1.72	0.035
MPS.IIIC.SANFILIPPO.SYNDROME.C	1.72	0.035
WP1817.FATTY.ACID.TRIACYLGLYCEROL.AND.KETONE.BODY.METABOLISM	1.72	0.037
PYRUVATE.METABOLISM.AND.CITRIC.ACID.TCA.CYCLE	1.71	0.040
WP357.FATTY.ACID.BIOSYNTHESIS	1.70	0.041
KEGG_HUNTINGTON.S.DISEASE	1.70	0.041
IRS.RELATED.EVENTS	1.70	0.043
BINDING.AND.UPTAKE.OF.LIGANDS.BY.SCAVENGER.RECEPTORS	1.69	0.045
RETINOID.METABOLISM.AND.TRANSPORT	1.69	0.045
KEGG_CITRATE.CYCLE.TCA.CYCLE.	1.68	0.048
SULFUR.AMINO.ACID.METABOLISM	1.68	0.048
KEGG_GLYOXYLATE.AND.DICARBOXYLATE.METABOLISM	1.68	0.049
MITOCHONDRIAL.PROTEIN.IMPORT	1.68	0.049
ABCA.TRANSPORTERS.IN.LIPID.HOMEOSTASIS	1.67	0.053
KEGG_ADHERENS.JUNCTION	1.66	0.053
RNA.POLYMERASE.III.TRANSCRIPTION.INITIATION.FROM.TYPE.2.PROMOTER	1.66	0.056
KEGG_PEROXISOME	1.65	0.060
WP2760.SIGNALING.BY.BMP	1.65	0.060
KEGG_TYROSINE.METABOLISM	1.65	0.061
LIPID.DIGESTION.MOBILIZATION.AND.TRANSPORT	1.64	0.061
AXON.GUIDANCE	1.64	0.065
SIGNALING.BY.TYPE.1.INSULIN.LIKE.GROWTH.FACTOR.1.RECEPTOR.IGF1R.	1.63	0.065
IGF1R.SIGNALING.CASCADE	1.63	0.065
KEGG_PARKINSON.S.DISEASE	1.63	0.065
WP1905.RNA.POLYMERASE.I.RNA.POLYMERASE.III.AND.MITOCHONDRIAL.TRANSCRIPTION	1.63	0.066
WP474.ENDOCHONDRAL.OSSIFICATION	1.63	0.066
WP1403.AMPK.SIGNALING	1.63	0.066
WP2717.MITOCHONDRIAL.PROTEIN.IMPORT	1.63	0.066
ENERGY.DEPENDENT.REGULATION.OF.MTOR.BY.LKB1.AMPK	1.62	0.067
CHONDROITIN.SULFATE.DERMATAN.SULFATE.METABOLISM	1.62	0.068
SIGNALING.BY.RHO.GTPASES	1.62	0.069
RHO.GTPASE.CYCLE	1.62	0.069
RNA.POLYMERASE.III.TRANSCRIPTION.INITIATION.FROM.TYPE.1.PROMOTER	1.62	0.069
REGULATION.OF.INSULIN.LIKE.GROWTH.FACTOR.IGF.TRANSPORT.AND.UPTAKE.BY.INSULIN.LIKE.GROWTH.FACTOR.BINDING.PROTEINS.IGFBPS.	1.62	0.069
IRS.MEDIATED.SIGNALLING	1.61	0.072
WP1907.SEMAPHORIN.INTERACTIONS	1.61	0.074
WP2762.PTM.GAMMA.CARBOXYLATION.HYPUSINE.FORMATION.AND.ARYLSULFATASE.ACTIVATION	1.59	0.082
KEGG_HIPPO.SIGNALING.PATHWAY	1.59	0.083
WP2764.LIPID.DIGESTION.MOBILIZATION.AND.TRANSPORT	1.58	0.091
IRS.RELATED.EVENTS.TRIGGERED.BY.IGF1R	1.58	0.092
KEGG_OXIDATIVE.PHOSPHORYLATION	1.57	0.096
KERATAN.SULFATE.BIOSYNTHESIS	1.57	0.096
KEGG_AXON.GUIDANCE	1.57	0.098
METABOLISM.OF.AMINO.ACIDS.AND.DERIVATIVES	1.56	0.098

## Sheet: Suppl. Table 3
Supplementary Table 3: Abdominal subcutaneous adipose tissue gene expression: all 240 downregulated pathways after vancomycin treatment in the vanB-negative (vanB0) group (n=5).
NAME	NES	FDR q-val
INTERFERON.ALPHA.BETA.SIGNALING	-3.27	<0.001
INTERFERON.SIGNALING	-2.95	<0.001
RIG.I.MDA5.MEDIATED.INDUCTION.OF.IFN.ALPHA.BETA.PATHWAYS	-2.82	<0.001
INTERFERON.GAMMA.SIGNALING	-2.77	<0.001
CYTOKINE.SIGNALING.IN.IMMUNE.SYSTEM	-2.75	<0.001
WP1835.INTERFERON.ALPHA.BETA.SIGNALING	-2.72	<0.001
KEGG_ANTIGEN.PROCESSING.AND.PRESENTATION	-2.69	<0.001
KEGG_NATURAL.KILLER.CELL.MEDIATED.CYTOTOXICITY	-2.69	<0.001
WP619.TYPE.II.INTERFERON.SIGNALING.IFNG.	-2.68	<0.001
WP1904.RIG.I.MDA5.MEDIATED.INDUCTION.OF.IFN.ALPHA.BETA.PATHWAYS	-2.57	<0.001
NEGATIVE.REGULATORS.OF.RIG.I.MDA5.SIGNALING	-2.53	<0.001
KEGG_INFLUENZA.A	-2.52	<0.001
WP69.TCR.SIGNALING.PATHWAY	-.248	<0.001
KEGG_PRIMARY.IMMUNODEFICIENCY	-2.46	<0.001
WP384.APOPTOSIS.MODULATION.BY.HSP70	-2.44	<0.001
WP1433.NOD.PATHWAY	-2.43	<0.001
NUCLEOTIDE.BINDING.DOMAIN.LEUCINE.RICH.REPEAT.CONTAINING.RECEPTOR.NLR.SIGNALING.PATHWAYS	-2.40	<0.001
KEGG_MEASLES	-2.36	<0.001
WP254.APOPTOSIS	-2.36	<0.001
KEGG_HEMATOPOIETIC.CELL.LINEAGE	-2.35	<0.001
WP1829.IMMUNOREGULATORY.INTERACTIONS.BETWEEN.A.LYMPHOID.AND.A.NON.LYMPHOID.CELL	-2.35	<0.001
WP1836.INTERFERON.GAMMA.SIGNALING	-2.34	<0.001
IMMUNOREGULATORY.INTERACTIONS.BETWEEN.A.LYMPHOID.AND.A.NON.LYMPHOID.CELL	-2.32	<0.001
GENERATION.OF.SECOND.MESSENGER.MOLECULES	-.231	<0.001
KEGG_GRAFT.VERSUS.HOST.DISEASE	-2.30	<0.001
TRAF6.MEDIATED.IRF7.ACTIVATION	-2.30	<0.001
KEGG_NOD.LIKE.RECEPTOR.SIGNALING.PATHWAY	-2.30	<0.001
WP1927.TCR.SIGNALING	-2.25	<0.001
WP1811.EUKARYOTIC.TRANSLATION.ELONGATION	-2.24	0.001
TCR.SIGNALING	-2.24	0.001
BIOC_CASPASEPATHWAY	-2.23	0.001
ANTIGEN.ACTIVATES.B.CELL.RECEPTOR.BCR.LEADING.TO.GENERATION.OF.SECOND.MESSENGERS	-2.23	0.001
NOD1.2.SIGNALING.PATHWAY	-2.23	0.001
KEGG_HERPES.SIMPLEX.INFECTION	-2.23	0.001
PHOSPHORYLATION.OF.CD3.AND.TCR.ZETA.CHAINS	-2.22	0.001
WP1813.EUKARYOTIC.TRANSLATION.TERMINATION	-2.21	0.001
WP585.INTERFERON.TYPE.I.SIGNALING.PATHWAYS	-2.19	0.001
KEGG_RIG.I.LIKE.RECEPTOR.SIGNALING.PATHWAY	-2.18	0.001
BIOC_STRESSPATHWAY	-2.18	0.001
WP477.CYTOPLASMIC.RIBOSOMAL.PROTEINS	-2.18	0.001
ACTIVATED.TLR4.SIGNALLING	-2.17	0.001
WP314.FAS.PATHWAY.AND.STRESS.INDUCTION.OF.HSP.REGULATION	-2.16	0.001
WP2583.T.CELL.RECEPTOR.AND.CO.STIMULATORY.SIGNALING	-2.14	0.001
TOLL.LIKE.RECEPTOR.4.TLR4.CASCADE	-2.13	0.002
WP23.B.CELL.RECEPTOR.SIGNALING.PATHWAY	-2.13	0.002
INFLAMMASOMES	-2.13	0.002
TRAF6.MEDIATED.NF.KB.ACTIVATION	-2.12	0.002
ANTIVIRAL.MECHANISM.BY.IFN.STIMULATED.GENES	-2.11	0.002
TRANSLOCATION.OF.ZAP.70.TO.IMMUNOLOGICAL.SYNAPSE	-2.11	0.002
ISG15.ANTIVIRAL.MECHANISM	-2.11	0.002
BIOC_TIDPATHWAY	-2.11	0.002
REGULATION.OF.HYPOXIA.INDUCIBLE.FACTOR.HIF.BY.OXYGEN	-2.09	0.002
OXYGEN.DEPENDENT.PROLINE.HYDROXYLATION.OF.HYPOXIA.INDUCIBLE.FACTOR.ALPHA	-2.09	0.002
CELLULAR.RESPONSE.TO.HYPOXIA	-2.08	0.003
WP2763.NUCLEOTIDE.BINDING.DOMAIN.LEUCINE.RICH.REPEAT.CONTAINING.RECEPTOR.NLR.SIGNALING.PATHWAYS.	-2.08	0.003
WP2737.SRP.DEPENDENT.COTRANSLATIONAL.PROTEIN.TARGETING.TO.MEMBRANE	-2.08	0.003
KEGG_SPLICEOSOME	-2.08	0.003
KEGG_T.CELL.RECEPTOR.SIGNALING.PATHWAY	-2.07	0.003
RAP1.SIGNALLING	-2.06	0.003
WP2694.DAP12.INTERACTIONS	-2.06	0.003
TOLL.LIKE.RECEPTORS.CASCADES	-2.05	0.003
KEGG_NF.KAPPA.B.SIGNALING.PATHWAY	-2.05	0.003
WP1772.APOPTOSIS.MODULATION.AND.SIGNALING	-2.05	0.003
MYD88.INDEPENDENT.CASCADE	-2.04	0.004
WP411.MRNA.PROCESSING	-2.03	0.004
TOLL.LIKE.RECEPTOR.3.TLR3.CASCADE	-2.03	0.004
KEGG_OSTEOCLAST.DIFFERENTIATION	-2.03	0.004
TRIF.MEDIATED.TLR3.TLR4.SIGNALING	-2.03	0.004
WP1799.COSTIMULATION.BY.THE.CD28.FAMILY	-2.02	0.004
WP2683.INFLUENZA.LIFE.CYCLE	-2.02	0.004
WP2710.NONSENSE.MEDIATED.DECAY	-2.02	0.004
KEGG_AUTOIMMUNE.THYROID.DISEASE	-2.01	0.004
SIGNALING.BY.INTERLEUKINS	-2.00	0.005
MYD88.CASCADE.INITIATED.ON.PLASMA.MEMBRANE	-2.00	0.005
TOLL.LIKE.RECEPTOR.5.TLR5.CASCADE	-2.00	0.005
KEGG_TNF.SIGNALING.PATHWAY	-2.00	0.005
BIOC_NTHIPATHWAY	-2.00	0.005
TOLL.LIKE.RECEPTOR.10.TLR10.CASCADE	-1.99	0.005
KEGG_B.CELL.RECEPTOR.SIGNALING.PATHWAY	-1.98	0.005
WP2808.TNF.ALPHA.SIGNALING.PATHWAY	-1.98	0.005
WP231.TNF.ALPHA.SIGNALING.PATHWAY	-1.98	0.005
BIOC_KERATINOCYTEPATHWAY	-1.98	0.005
WP2374.ONCOSTATIN.M.SIGNALING.PATHWAY	-1.97	0.006
BIOC_G2PATHWAY	-1.97	0.006
WP262.EBV.LMP1.SIGNALING	-1.96	0.006
KEGG_AFRICAN.TRYPANOSOMIASIS	-1.95	0.007
BIOC_TNFR2PATHWAY	-1.94	0.007
WP2036.TWEAK.SIGNALING.PATHWAY	-1.94	0.007
REGULATION.OF.IFNA.SIGNALING	-1.94	0.007
PD.1.SIGNALING	-1.94	0.007
WP1812.EUKARYOTIC.TRANSLATION.INITIATION	-1.93	0.007
WP75.TOLL.LIKE.RECEPTOR.SIGNALING.PATHWAY	-1.93	0.008
MYD88.MAL.CASCADE.INITIATED.ON.PLASMA.MEMBRANE	-1.93	0.008
TOLL.LIKE.RECEPTOR.9.TLR9.CASCADE	-1.92	0.008
KEGG_TUBERCULOSIS	-1.92	0.009
MYD88.DEPENDENT.CASCADE.INITIATED.ON.ENDOSOME	-1.92	0.008
TOLL.LIKE.RECEPTOR.2.TLR2.CASCADE	-1.92	0.008
TOLL.LIKE.RECEPTOR.TLR6.TLR2.CASCADE	-1.91	0.009
TOLL.LIKE.RECEPTOR.TLR1.TLR2.CASCADE	-1.91	0.009
WP722.SEROTONIN.HTR1.GROUP.AND.FOS.PATHWAY	-1.91	0.009
KEGG_ALLOGRAFT.REJECTION	-1.91	0.009
KEGG_HEPATITIS.B	-1.91	0.008
KEGG_APOPTOSIS	-1.91	0.009
BIOC_TALL1PATHWAY	-1.91	0.009
TOLL.LIKE.RECEPTOR.7.8.TLR7.8.CASCADE	-1.91	0.009
DEFENSINS	-1.90	0.009
WP1449.REGULATION.OF.TOLL.LIKE.RECEPTOR.SIGNALING.PATHWAY	-1.89	0.01
DOWNSTREAM.TCR.SIGNALING	-1.89	0.01
KEGG_INFLAMMATORY.BOWEL.DISEASE.IBD.	-1.88	0.011
WP2775.TOLL.LIKE.RECEPTORS.CASCADES	-1.87	0.011
WP286.IL.3.SIGNALING.PATHWAY	-1.87	0.012
TRAF6.MEDIATED.INDUCTION.OF.NFKB.AND.MAP.KINASES.UPON.TLR7.8.OR.9.ACTIVATION	-1.87	0.012
FCERI.MEDIATED.MAPK.ACTIVATION	-1.87	0.012
KEGG_HEPATITIS.C	-1.86	0.012
BIOC_CSKPATHWAY	-1.85	0.013
BIOC_AMIPATHWAY	-1.85	0.013
FCERI.MEDIATED.CA.2.MOBILIZATION	-1.85	0.013
KEGG_LEISHMANIASIS	-1.84	0.014
BIOC_TCRPATHWAY	-1.84	0.014
KEGG_TOLL.LIKE.RECEPTOR.SIGNALING.PATHWAY	-1.83	0.015
WP2507.NANOMATERIAL.INDUCED.APOPTOSIS	-1.83	0.015
BIOC_HIVNEFPATHWAY	-1.82	0.016
KEGG_CELL.ADHESION.MOLECULES.CAMS.	-1.82	0.016
EFFECTS.OF.PIP2.HYDROLYSIS	-1.82	0.017
WP2727.REGULATION.OF.HYPOXIA.INDUCIBLE.FACTOR.HIF.BY.OXYGEN.	-1.81	0.018
WP400.P38.MAPK.SIGNALING.PATHWAY	-1.81	0.018
BIOC_CCR5PATHWAY	-1.80	0.018
KEGG_RHEUMATOID.ARTHRITIS	-1.79	0.021
BIOC_FASPATHWAY	-1.78	0.022
WP2759.FC.EPSILON.RECEPTOR.FCERI.SIGNALING.	-1.78	0.022
WP2731.MEIOTIC.SYNAPSIS	-1.78	0.022
BIOC_DEATHPATHWAY	-1.78	0.023
BIOC_TNFR1PATHWAY	-1.77	0.023
CHEMOKINE.RECEPTORS.BIND.CHEMOKINES	-1.77	0.023
BIOC_41BBPATHWAY	-1.77	0.024
BIOC_TOLLPATHWAY	-1.77	0.023
TRAF6.MEDIATED.INDUCTION.OF.PROINFLAMMATORY.CYTOKINES	-1.76	0.025
BIOC_P53HYPOXIAPATHWAY	-1.76	0.025
PLATELET.ACTIVATION.SIGNALING.AND.AGGREGATION	-1.75	0.026
BIOC_IL1RPATHWAY	-1.75	0.026
BIOC_BCRPATHWAY	-1.75	0.027
WP2657.GROWTH.HORMONE.RECEPTOR.SIGNALING	-1.75	0.027
WP2203.TSLP.SIGNALING.PATHWAY	-1.75	0.027
WP382.MAPK.SIGNALING.PATHWAY	-1.73	0.029
KEGG_INTESTINAL.IMMUNE.NETWORK.FOR.IGA.PRODUCTION	-1.72	0.032
GPVI.MEDIATED.ACTIVATION.CASCADE	-1.72	0.032
WP2447.AMYOTROPHIC.LATERAL.SCLEROSIS.ALS.	-1.72	0.032
WP707.DNA.DAMAGE.RESPONSE	-1.72	0.032
BIOC_NKCELLSPATHWAY	-1.72	0.032
KEGG_CHEMOKINE.SIGNALING.PATHWAY	-1.72	0.032
KEGG_LEUKOCYTE.TRANSENDOTHELIAL.MIGRATION	-1.72	0.032
WP1826.GPVI.MEDIATED.ACTIVATION.CASCADE	-1.72	0.032
WP2637.STRUCTURAL.PATHWAY.OF.INTERLEUKIN.1.IL.1.	-1.71	0.034
BIOC_IL12PATHWAY	-1.70	0.035
KEGG_TYPE.I.DIABETES.MELLITUS	-1.70	0.036
WP2672.ISG15.ANTIVIRAL.MECHANISM	-1.69	0.038
WP2719.FCGAMMA.RECEPTOR.FCGR.DEPENDENT.PHAGOCYTOSIS.	-1.69	0.039
BIOC_P38MAPKPATHWAY	-1.69	0.039
COSTIMULATION.BY.THE.CD28.FAMILY	-1.68	0.04
WP2746.SIGNALING.BY.THE.B.CELL.RECEPTOR.BCR.	-1.68	0.042
FCGR.ACTIVATION	-1.68	0.042
KEGG_TOXOPLASMOSIS	-1.67	0.044
IKK.COMPLEX.RECRUITMENT.MEDIATED.BY.RIP1	-1.66	0.045
KEGG_AMYOTROPHIC.LATERAL.SCLEROSIS.ALS.	-1.66	0.047
WP1841.INTRINSIC.PATHWAY.FOR.APOPTOSIS	-1.66	0.046
WP2512.INTEGRATED.LUNG.CANCER.PATHWAY	-1.66	0.047
WP364.IL.6.SIGNALING.PATHWAY	-1.66	0.047
INTERLEUKIN.1.SIGNALING	-1.65	0.048
KEGG_ASTHMA	-1.65	0.048
KEGG_CHAGAS.DISEASE.AMERICAN.TRYPANOSOMIASIS.	-1.65	0.048
KEGG_EPSTEIN.BARR.VIRUS.INFECTION	-1.65	0.047
G.PROTEIN.ACTIVATION	-1.65	0.049
KEGG_REGULATION.OF.AUTOPHAGY	-1.64	0.052
REGULATION.OF.ACTIN.DYNAMICS.FOR.PHAGOCYTIC.CUP.FORMATION	-1.63	0.053
RESOLUTION.OF.SISTER.CHROMATID.COHESION	-1.63	0.054
WP2355.CORTICOTROPIN.RELEASING.HORMONE	-1.63	0.054
KEGG_LONG.TERM.DEPRESSION	-1.63	0.054
BIOC_NO2IL12PATHWAY	-1.63	0.054
BIOC_ATRBRCAPATHWAY	-1.63	0.054
BIOC_FMLPPATHWAY	-1.63	0.054
KEGG_FC.EPSILON.RI.SIGNALING.PATHWAY	-1.63	0.055
SIGNAL.AMPLIFICATION	-1.63	0.054
HDMS.DEMETHYLATE.HISTONES	-1.62	0.054
WP2700.LATENT.INFECTION.OF.HOMO.SAPIENS.WITH.MYCOBACTERIUM.TUBERCULOSIS	-1.62	0.055
KEGG_PLATELET.ACTIVATION	-1.62	0.055
BIOC_RELAPATHWAY	-1.62	0.055
SIGNALING.BY.FGFR1.FUSION.MUTANTS	-1.62	0.055
WP2652.MITOTIC.PROMETAPHASE	-1.62	0.055
BIOC_NFKBPATHWAY	-1.62	0.056
BIOC_ATMPATHWAY	-1.61	0.057
FCERI.MEDIATED.NF.KB.ACTIVATION	-1.61	0.057
WP2032.TSH.SIGNALING.PATHWAY	-1.60	0.06
KEGG_LEGIONELLOSIS	-1.60	0.061
BIOC_CALCINEURINPATHWAY	-1.60	0.062
PROCESSING.OF.CAPPED.INTRON.CONTAINING.PRE.MRNA	-1.60	0.062
BETA.DEFENSINS	-1.60	0.062
PLATELET.CALCIUM.HOMEOSTASIS	-1.59	0.063
BIOC_CERAMIDEPATHWAY	-1.59	0.064
BIOC_CHEMICALPATHWAY	-1.59	0.063
WP183.PROTEASOME.DEGRADATION	-1.59	0.065
WP1840.INTERLEUKIN.3.5.AND.GM.CSF.SIGNALING	-1.59	0.065
BIOC_HCMVPATHWAY	-1.59	0.065
THROMBOXANE.SIGNALLING.THROUGH.TP.RECEPTOR	-1.58	0.066
DEPOSITION.OF.NEW.CENPA.CONTAINING.NUCLEOSOMES.AT.THE.CENTROMERE	-1.58	0.067
NUCLEOSOME.ASSEMBLY	-1.58	0.07
WP1874.NUCLEOSOME.ASSEMBLY	-1.57	0.07
MITOTIC.PROMETAPHASE	-1.57	0.07
WP1971.INTEGRATED.CANCER.PATHWAY	-1.57	0.071
WP2249.METASTATIC.BRAIN.TUMOR	-1.57	0.072
KEGG_PATHOGENIC.ESCHERICHIA.COLI.INFECTION	-1.57	0.073
WP2516.ATM.SIGNALING.PATHWAY	-1.57	0.072
HEMOSTASIS	-1.56	0.073
PLC.BETA.MEDIATED.EVENTS	-1.55	0.08
MAP.KINASE.ACTIVATION.IN.TLR.CASCADE	-1.55	0.08
BIOC_PYK2PATHWAY	-1.55	0.08
FANCONI.ANEMIA.PATHWAY	-1.55	0.08
MRNA.SPLICING	-1.55	0.081
MRNA.SPLICING.MAJOR.PATHWAY	-1.54	0.082
MEIOSIS	-1.54	0.083
FCGAMMA.RECEPTOR.FCGR.DEPENDENT.PHAGOCYTOSIS	-1.54	0.084
WP1978.OPIOID.SIGNALLING	-1.54	0.086
THE.ROLE.OF.NEF.IN.HIV.1.REPLICATION.AND.DISEASE.PATHOGENESIS	-1.53	0.086
KEGG_VIRAL.CARCINOGENESIS	-1.53	0.086
WP2324.AGE.RAGE.PATHWAY	-1.53	0.088
WP391.MITOCHONDRIAL.GENE.EXPRESSION	-1.53	0.088
ZBP1.DAI.MEDIATED.INDUCTION.OF.TYPE.I.IFNS	-1.53	0.089
BIOC_IL3PATHWAY	-1.52	0.091
WP395.IL.4.SIGNALING.PATHWAY	-1.52	0.091
GROWTH.HORMONE.RECEPTOR.SIGNALING	-1.52	0.092
WP1889.PROCESSING.OF.CAPPED.INTRON.CONTAINING.PRE.MRNA	-1.52	0.093
WP2328.ALLOGRAFT.REJECTION	-1.52	0.092
WP2761.MYD88.MAL.CASCADE.INITIATED.ON.PLASMA.MEMBRANE	-1.52	0.092
BIOC_DCPATHWAY	-1.52	0.093
KEGG_EPITHELIAL.CELL.SIGNALING.IN.HELICOBACTER.PYLORI.INFECTION	-1.52	0.092
KEGG_CYTOKINE.CYTOKINE.RECEPTOR.INTERACTION	-1.52	0.092
WP2732.INTERLEUKIN.2.SIGNALING	-1.51	0.092
KEGG_P53.SIGNALING.PATHWAY	-1.51	0.095
BIOC_GLEEVECPATHWAY	-1.51	0.097
BIOC_BIOPEPTIDESPATHWAY	-1.51	0.096
INTRINSIC.PATHWAY.FOR.APOPTOSIS	-1.50	0.099

## Sheet: Suppl. Table 4
Supplementary Table 4: Changes in fecal SCFA levels during the eight-week follow-up period after vancomycin treatment, split based on vanB presence at baseline.
After vancomycin treatment (Follow-up - Post)		vanB0			vanB1			n
		Mean	SEM		Mean	SEM	p-value	vanB0	vanB1
Fecal Acetate (µmol/g)	Post	26.2	3.83		18.5	4.46	0.348	10	8
	FU	48.0	6.59		49.4	6.04		9	7
Fecal Propionate (µmol/g)	Post	2.9	0.33		1.4	0.38	0.711	10	8
	FU	10.5	1.68		11.8	2.89		9	7
Fecal Butyrate (µmol/g)	Post	11.6	1.59		7.8	1.80	0.552	10	8
	FU	14.4	2.43		12.4	1.64		9	7
Independent t test or Mann-Whitney U test were used to analyze differences between groups. vanB-negative at baseline (vanB0); vanB-positive at baseline (vanB1).

## Sheet: Suppl. Table 5
Supplementary Table 5: Spearman correlation between changes in adipose tissue insulin sensitivity and changes in gut microbial diversity parameters during seven-day vancomycin treatment in groups split based on vanB presence at baseline.
		Change in microbial diversity parameter
		Richness		Shannon Effective		Kendall-Tau correlation
		Rho	p	Rho	p	Rho	p
Change in adipose tissue insulin sensitivity	vanB0	0.486	0.329	0.257	0.623	-0.371	0.468
	vanB1	-0.143	0.760	-0.393	0.383	-0.429	0.337
Richness and Shannon Effective are given as markers of microbial α-diversity. Kendall-Tau correlation for within-subject similarity between samples is given as a marker of β-diversity (vanB0 n=6; vanB1 n=7). vanB-negative at baseline (vanB0); vanB-positive at baseline (vanB1).
